# Supplementary material for: The Role of the Cerebellum in Multiple Sclerosis-Related Fatigue and Disability
Source: J Clin Med. 2025 Apr 20;14(8):2840. doi: 10.3390/jcm14082840 (PMC12027523; doi:10.3390/jcm14082840)
Supplement: Supplementary file 1 [file jcm-14-02840-s001.zip]

Archive with 1 entries (1 files):
- jcm-3582515-supplementary.pdf
